# Supplementary material for: Pancreatic Ductal Cell-Derived Extracellular Vesicles Are Effective Drug Carriers to Enhance Paclitaxel’s Efficacy in Pancreatic Cancer Cells through Clathrin-Mediated Endocytosis
Source: Int J Mol Sci. 2022 Apr 26;23(9):4773. doi: 10.3390/ijms23094773 (PMC9099870; doi:10.3390/ijms23094773)
Supplement: Supplementary file 1 [file ijms-23-04773-s001.zip]

Archive with 1 entries (1 files):
- ijms-1693944-supplementary.pdf
